# Supplementary material for: Oropharynx HPV status and its relation to HIV infection
Source: PeerJ. 2018 Mar 22;6:e4407. doi: 10.7717/peerj.4407 (PMC5866915; doi:10.7717/peerj.4407)
Supplement: Supplemental Information 1 [file peerj-06-4407-s001.xlsx]

## Sheet: Plan1
TABELA GERAL
SAMPLE	AGE	SEX	ORAL LESION PRESENT	CD4/mm3	INFECTION TIME	TARV	SMOKE	ALCOHOL	MARIJUANA	ILLICIT DRUGS	ANAL INTERCOURSE	ORAL INTERCOURSE	CONDOM	SEXUAL OPTION	SEXUAL TRANSMISSIBLE DISEASES	HYBRID CAPTURE FOR HPV		CYTOLOGY
																LOW GRADE	HIGH GRADE	Observer 1	Observer 2	Final
1	36y	M	YES	177	10y	Yes	No	No	No	No	No	No	No	Hetro	No	0.09	0.23	IL	IL	IIL
2	45y	M	No	227	17y	No	Yes	No	No	Yes	No	No	No	Hetero	Yes	0.08	0.17	IL	IL	IL
3	47y	M	No	481	9y	Yes	Yes	No	No	No	No	Yes	No	Hetero	No	0.05	0.29	IM	IL	IL
4	32y	F	No	699	3y	Yes	No	Yes	No	No	No	No	No	Hetero	No	0.38	0.23	ASCUS	IL	IM
5	42y	F	No	355	7y	Yes	Yes	No	No	No	No	Yes	No	Hetro	No	0.35	0.16	IL	IL	IL
6	44y	F	No	0	14y	Yes	No	No	No	Yes	Yes	Yes	Yes	Hetero	No	0.15	0.48	IM	IL	IL
7	46y	F	No	141	12y	No	Yes	Yes	No	No	No	No	No	Hetero	No	0.07	0.21	IM	IL	IL
8	68y	M	YES	633	10y	Yes	Yes	Yes	No	Yes	No	Yes	Yes	Hetro	No			IL	IL	IL
9	44y	M	No	680	12y	Yes	No	Yes	No	No	No	Yes	No	Hetero	No	1.91	0.16	IL	IL	IL
10	58y	M	No	275	14y	Yes	No	Yes	No	No	Yes	No	Yes	Hetero	Yes	0.05	0.24	IL	IL	IL
11	43y	M	YES	1249	6a	Yes	No	No	No	Yes	Yes	Yes	Yes	Hetero	No	0.21	0.33	IM	IL	IL
12	31y	M	No	473	....	Yes	No	Yes	No	No	No	No	No	Hetero	No	0.26	0.53	IL	IL	IL
13	20y	M	YES	265	2a	Yes	No	Yes	No	Yes	Yes	Yes	Yes	Homo	No	0.07	0.15	II	IM	IL
14	51y	M	YES	581	9a	Yes	No	No	No	Yes	Yes	Yes	No	Homo	No	0.09	0.28	IL	IL	IL
15	58y	F	No	537	9m	Yes	No	No	No	No	No	Yes	Yes	Hetero	No	0.18	0.18	IL	IL	IL
16	23y	M	YES	444	7m	No	No	No	No	Yes	Yes	Yes	No	Homo	No	2.68	1.30	ASCUS	IL	ASCUS
17	48y	M	No	650	9a	Yes	Yes	Yes	No	Yes	Yes	Yes	No	Hetero	No	0.11	0.17	IL	IL	IL
18	46y	M	No	543	10a	Yes	No	Yes	No	Yes	Yes	Yes	No	Bissex	No	0.52	0.37	IL	IL	IL
19	45y	M	No	449	15a	No	No	No	No	Yes	Yes	Yes	No	Homo	No	0.10	0.62	IM	IL	IL
20	38y	F	No	135	17a	Yes	Yes	Yes	No	Yes	Yes	Yes	No	Hetero	No	0.42	0.16	IM	IL	IL
21	41y	M	YES	426	60d	No	No	No	No	Yes	Yes	Yes	Yes	Bissex	No	1.08	0.20	IM	IL	IL
22	42y	F	No	682	14a	Yes	No	No	No	No	Yes	Yes	No	Hetero	No	1.21	0.57	IL	IL	IL
23	46y	M	YES	306	3a	Yes	No	No	No	No	No	Yes	Yes	Bissex	No	0.34	0.20	IM	IL	IL
24	34y	M	No	345	2a	Yes	No	No	No	Yes	Yes	Yes	Yes	Bissex	No	0.18	0.29	II	IL	IL
25	68y	M	No	357	13a	Yes	Yes	Yes	No	No	No	Yes	No	Hetero	No	0.10	0.22	IL	IL	IL
26	55y	F	No	659	8a	Yes	No	No	No	No	No	No	No	Hetero	No	0.46	0.38	IL	IL	IL
27	67y	M	No	467	12a	Yes	No	Yes	No	No	Yes	No	No	Bissex	No	0.88	0.56	IL	IL	IL
28	51y	M	No	505	8a	Yes	No	Yes	No	Yes	Yes	Yes	Yes	Bissex	No	0.94	0.37	IL	IL	IL
29	46y	M	No	459	12a	Yes	Yes	Yes	Yes	Yes	Yes	No	Yes	Bissex	Yes	0.60	1.47	IL	IL	IL
30	39y	M	No	154	3a	Yes	No	Yes	No	No	Yes	Yes	Yes	Hetero	No	2.46	0.25	IL	IL	IL
31	53y	M	No	317	12a	Yes	No	No	No	Yes	Yes	Yes	Yes	Bissex	No	0.11	0.21	IL	IL	IL
32	48y	M	YES	568	14a	Yes	Yes	Yes	No	No	No	Yes	Yes	Hetero	No	1.47	0.41	IL	IL	IL
33	28y	F	No	723	1a	Yes	No	No	No	No	No	Yes	No	Hetero	No	0.39	7.87	IL	IL	IL
34	38y	M	YES	384	2a	No	No	Yes	No	Yes	Yes	Yes	No	Homo	No	0.45	3.17	IL	IL	IL
35	51y	F	No	785	17a	Yes	No	Yes	No	Yes	No	No	No	Hetero	No	0.04	0.22	IM	IL	IL
36	24y	M	No	117	6m	Yes	No	No	No	No	No	Yes	Yes	Hetero	No	0.52	1.47	IM	ASCUS	IM
37	46y	F	No	401	6a	Yes	No	Yes	No	Yes	Yes	No	No	Hetero	No	0.11	0.15	IL	IL	IL
38	59y	M	No	....	6a	Yes	No	Yes	No	Yes	Yes	No	No	Hetero	No	0.23	0.79	IL	IL	IL
39	41y	F	YES	334	13a	Yes	No	Yes	No	Yes	No	Yes	No	Hetero	No	0.18	0.38	IL	IL	IL
40	49y	M	YES	170	5a	Yes	No	No	No	No	No	Yes	No	Hetero	No	0.41	0.18	IM	IL	IL
41	24y	M	YES	385	3a	No	No	Yes	No	Yes	Yes	Yes	No	Homo	No	0.35	0.98	II	ASCUS	ASCUS
42	40y	M	No	546	11a	Yes	Yes	Yes	Yes	Yes	Yes	Yes	Sim	Bissex	No	1.07	0.45	IL	IL	IL
43	34y	M	No	574	3a	Yes	No	Yes	Yes	Yes	Yes	Yes	Sim	Homo	No	0.34	0.72	IL	IL	IL
44	44y	M	No	732	5a	No	No	Yes	No	Yes	No	Yes	Não	Homo	No	0.47	1.26	IL	IM	IL
45	40y	M	No	75	5m	Yes	Yes	Yes	Yes	No	No	Yes	Não	Bissex	No	1.07	1.09	IL	IL	IL
46	40y	M	YES	1053	17a	Yes	No	Yes	No	Yes	Yes	Yes	Não	Bissex	No	0.05	5.96	IL	IM	IL
47	25y	F	YES	531	7 m	No	No	Yes	No	Yes	Yes	Yes	Não	Hetero	No	0.03	0.21	IL	IL	IL
48	50y	F	No	189	16a	Yes	No	Yes	No	Yes	Yes	No	Não	Hetero	No	0.60	0.23	IL	IL	IL
49	46y	M	No	104	10a	Yes	Yes	Yes	No	No	No	Yes	Não	Hetero	No	0.37	0.23	IM	IL	IL
50	42y	F	No	945	15a	Yes	Yes	Yes	No	No	No	Yes	Sim	Hetero	No			IL	IL	IL
51	39Y	M	YES	396	9y	Yes	No	Yes	No	No	Yes	Yes	No	Bissex	No		0.56	IM
52	56y	M	No	422	11y	Yes	No	No	No	No	No	Yes	No	Hetero	Yes
53	55y	M	No	18	7y	Yes	Yes	Yes	No	No	No	No	Yes	Hetero	Yes		0.87	IL
54	33y	M	Yes	154	1y	Yes	Yes	Yes	Yes	No	No	No	No	Hetero	No		0.45	IL
55	34y	F	No	690	18y	Yes	No	No	No	No	Yes	Yes	No	Hetero	Yes		0.85	IM
56	42y	F	No	40	7y	Yes	No	No	No	No	Yes	Yes	Yes	Hetero	Yes		0.69	IA
57	54y	M	No		10Y	Yes	Yes	Yes	Yes	Yes	Yes	Yes	Yes	Bissex	Yes		0.72	IM
58	69y	M	No	323	13y	Yes	Yes	Yes	No	No	No	Yes	No	Bissex	No		0.71
59		F	No	492	22y	Yes	Yes	Yes	No	No	Yes	Yes	No	Hetero	Yes		0.84
60	53y	F	No	540	1y	Yes	Yes	No	No	No	Yes	Yes	Yes		No		0.63
61	41y	F	No	384	20y	Yes	Yes	Yes	No	No	Yes	Yes	Yes	Hetero	Yes		0.56
62	43y	F	No	1411	13y	Yes	No	No	No	No	No	No	Yes	Hetero	Yes		0.6
63	46Y	F	No	776	10y	Yes	No	No	No	No			Yes	Hetero	No		0.58
64	23y	M	No	444	1month	Yes	No	Yes	No	No	Yes	Yes	No	Homo	Yes		0.52
65	52y	F	No	606	6y	Yes	Yes	Yes	No	No	Yes	Yes	Yes	Hetero	Yes		0.5
66	58y	M	No		14y	Yes	Yes	Yes	Yes	No	No	Yes	N	Hetero			0.47
67	49y	M	No	434	6months	No	No	Yes	No	No	Yes	Yes	Yes	Homo	Yes		0.5
68	27y	M	No	316	2y	Yes	Yes	Yes	No	No	No	Yes	No	Hetero	Yes		0.5
69	44y	M	No	555	10y	Yes	Yes	Yes	No	No	No	No		Hetero	Yes		0.41
70	37y	M	No	500	10y	Yes	No	Yes	No	No	Yes	Yes	No	Bissex	Yes		0.43
71	33y	M	No	511	3Y	Yes	Yes	Yes	Yes	Yes	Yes	Yes	No	Homo	Yes		0.45
72	51y	F	No		10y	Yes	Yes	Yes	No	No	No	Yes	Yes	Hetero	Yes		0.5
73	23y	M	No		6months	Yes	No	No	Yes	Yes	Yes	Yes	No	Bissex	Yes		0.6
74	49y	F	No	221	5y	Yes	Yes	No	No	No	No	No	Yes	Hetero	No		0.69
75	27y	M	No	712	1y	Yes	No	No	No	No	Yes	Yes	Yes	Bissex	Yes		0.56
76	40y	M	No	951	4y	Yes	Yes	Yes	No	No	Yes	Yes	Yes	Homo	Yes		0.65
77	36y	F	YES	213	6y	Yes	No	Yes	No	No	Yes	Yes	Yes	Hetero	Yes		0.47
78	53y	F	No	182	1y	Yes	No	No	No	No	No	No	No	Hetero	No		0.63
79	52y	F	No	961	17y	Yes	Yes	No	Yes	No	Yes	No	N	Hetero	No		0.52
80		F	No	475	15y	Yes	No	Yes	No	No	No	No	N	Hetero	No		0.52
81	31y	M	No	893	3y	Yes	No	Yes	No	No	Yes	Yes	Yes	Homo	Yes		0.54
82	50Y	F	YES	579	21y	Yes	No	No	No	No	No	No	No	Hetero	No		0.69
83	51y	M	No	320	13y	Yes	No	No	No	No	Yes	Yes	Yes	Bissex	No		O,65
84	40y	F	No	306	11y	Yes	No	Yes	No	No	Yes	Yes	Yes	Hetero	No		0.58
85	57y	F		442	7y	Yes		Yes	No	No	Yes	Yes	Yes	Hetero	Yes		0.52
86	28y	M		1048	5y	Yes	No	Yes	Yes	No	No	Yes	No	Homo	Yes		0.69
87	33y	M	YES	379	1y	Yes	No	Yes	Yes	No	Yes	Yes		Bissex	No		0.63
88	43y	M		571	3y	Yes	No	Yes	No	No	Yes	No	N	Hetero	Yes		0.63
89	45y	F	No	418	10y	Yes	No	Yes	No	No	No	No	Yes	Hetero	No		Alto Risco
90	35y	M	No	572	7y	Yes	Yes	Yes	Yes	Yes	Yes	Yes	No	Hetero	No		0.69
91	46y	M	YES		10y	Yes	No	No	No	No	Yes	Yes	No	Homo	Yes		0.61
92	49y	M	YES	1187	20y	Yes	No	Yes	No	No	Yes	Yes	Yes	Hetero	Yes		0.58
93	42y	M	YES	961	14y	Yes	Yes	Yes	Yes	Yes	No	No	No	Hetero	Yes		0.69
94	27y	F	No	304	5y	Yes	Yes	Yes	Yes	No	Yes	Yes	Yes	Hetero	No		0.76
95	31y	M	YES	619	13y	No	Yes	Yes	Yes	Yes	Yes	Yes	Yes	Bissex	No		0.8
96	57y	M	No	145	5y	Yes	Yes	Yes	No	No	Yes	No	No	Hetero	Yes		0.84
97	39y	M		18	5months	Yes	No	Yes	No	No	Yes	Yes	No	Homo	Yes		0.74
98	25Y	M	YES	272	1y	Yes	No	Yes	Yes	No			Yes	Hetero	Yes		0.63
99	30y	F	No	306	12y	Yes	Yes	Yes	No	No	No	Yes	Yes	Hetero	Yes		0.63
100	30y	M		561	4y	Yes	No	Yes	Yes	Yes	Yes	Yes	Yes	Homo	Yes		0.84
																	0.93
